# Supplementary material for: Identification and evaluation of a core microsatellite panel for use in white-tailed deer (Odocoileus virginianus)
Source: BMC Genet. 2019 Jun 6;20:49. doi: 10.1186/s12863-019-0750-z (PMC6554959; doi:10.1186/s12863-019-0750-z)
Supplement: Supplementary file 2 — Table S2. Summary of microsatellite loci used in previous studies of white-tailed deer genetics. Studies are arranged by date. Study area(s) are also indicated and grouped by state (if in North America) and Country. Loci included in the final microsatellite panel are highlighted in blue (XLSX 35 kb) [file 12863_2019_750_MOESM2_ESM.xlsx]

## Sheet: Sheet1
Citation	Date	Citation	State(s)	Country	ADCYC	AGLA226	B9	BBJ2	BL25	BL42	BM1818	BM203	BM415	BM1225	BM152	BM1706	BM4107	BM4208	BM6438	BM6506	BM757	BM848	BMC1009	BOVIRBP	BovPRL	Ca38	Ca60	Cer14	Cervid 1	Cervid 2	Cervid 3	Cervid 4	Cervid 14	CP026	CSN3	CSPS115	CSSM14	CSSM16	CSSM19	CSSM22	D1	D15	ETH152	FSHB	Haut14	HUJ175	IOBT965	IDVGA055	IGF1
Published
Anderson et al.	2002	[1]	OK	USA					X			X	X					X	X	X		X			X				X	X	X	X	X										X
DeYoung et al.	2002	[2]	MS	USA					X				X					X	X	X		X			X				X														X
Smith et al.	2002	[3]	ME, NH, VT	USA										X
Blanchong et al.	2002	[4]	MI	USA																																													X
DeYoung et al.	2003	[5]	MS, FL, OK, TX	USA					X			X	X					X	X	X		X			X				X														X
DeYoung et al.	2003	[6]	MS, FL, OK, TX	USA					X									X	X	X		X			X				X
Sorin	2004	[7]	MI	USA						X					X		X	X											X	X
DeYoung et al.	2004	[8]	MS	USA					X									X	X	X		X			X				X
Comer et al.	2005	[9]	SC	USA					X									X		X					X				X														X
Doerner et al.	2005	[10]	KY	USA										X				X											X
DeYoung et al.	2006	[11]	MS, FL, OK, TX	USA					X									X	X	X		X			X				X
Shaw et al.	2006	[12]	MD	USA														X	X	X		X							X														X
Blanchong et al.	2006	[13]	MI	USA																																													X
Blanchong et al.	2007	[14]	MI	USA						X							X												X	X													X
Belant et al.	2007	[15]	OH, MI	USA						X							X			X
Therrien et al.	2007	[16]	QC	Canada														X	X
Ruiz-García et al.	2007	[17]		Columbia																	X			X					X		X													X		X		X
Blanchong et al.	2008	[18]	WI	USA										X			X	X		X															X
Therrien et al.	2008	[19]	QC	Canada														X	X
DeYoung et al.	2009	[20]	MS, TX, OK	USA					X									X	X	X		X			X				X
Ruiz-García et al.	2009	[21]		Columbia, Venezuela, Guatemala																	X			X					X		X													X		X		X
Blanchong et al.	2009	[22]	WI	USA										X			X	X		X									X	X					X														X
Passler et al.	2009	[23]	AL	USA					X									X	X	X		X			X				X
Rosenberry et al.	2009	[24]	PA	USA														X	X	X		X
Ernest et al.	2010	[25]	NE	USA	X	X	X			X		X					X	X	X	X									X	X				X							X		X
Grear et al.	2010	[26]	WI	USA										X			X	X		X									X	X					X														X
Kelly et al.	2010	[27]	IL	USA										X			X																		X														X
Miller et al.	2010	[28]	WV	USA					X									X	X	X		X							X
Passler et al.	2010	[29]	AL	USA					X									X	X	X		X							X
Cullingham et al.	2011	[30]	BC, AB, SK	Canada				X	X								X		X										X
Kelly et al.	2011	[31]	IL	USA										X				X		X		X													X														X
Keeler et al.	2011	[32]	PA	USA										X			X	X				X							X
Robinson et al.	2012	[33]	WI, IL	USA										X			X	X	X	X									X	X																			X
Rosa-Reyna et al.	2012	[34]	YUC, SIN, VER, TAMPS, COAH	Mexico								X						X	X			X							X													X
Blanchong et al.	2012	[35]	WI	USA										X			X	X		X									X	X																			X
Kekkonen et al.	2012	[36]		Finland					X			X	X					X	X	X		X			X				X														X
Lang and Blanchong	2012	[37]	WI, IA	USA										X			X	X											X	X																			X
Blanchong et al.	2013	[38]	MI	USA													X												X	X
Vander Wal et al.	2013	[39]	MB	Canada				X	X				X	X			X	X		X		X			X				X														X
Magle et al.	2013	[40]	WI	USA										X			X	X	X	X									X	X																			X
Goode et al.	2014	[41]	TN	USA					X	X							X		X	X
Green et al.	2014	[42]	IL	USA										X			X																		X								X						X
Hernández-Mendoza et al.	2014	[43]	TAMPS	Mexico														X	X			X							X													X
Kelly et al.	2014	[44]	WI, IL	USA										X			X																		X														X
Brommer et al.	2015	[45]		Finland					X			X							X	X		X							X														X
Hopken et al.	2015	[46]	OR, WA, ID	USA					X									X	X	X		X			X				X
Locher et al.	2015	[47]	MI	USA										X			X	X		X															X
Hoffman et al.	2015	[48]		Germany							X						X									X	X	X								X	X	X	X	X					X		X
Sumners et al.	2015	[49]	MS, LA, TX	USA					X									X	X	X		X			X				X
Ramón-Laca et al.	2015	[50]		New Zealand												X					X		X
Neuman et al.	2016	[51]	AL	USA					X										X	X									X
Turner et al.	2016	[52]	MD	USA					X																				X
Villanova et al.	2017	[53]	FL	USA					X								X												X																				X
Delgado et al.	2017	[54]	MI	USA																									X	X																			X
Unpublished
Kilpatrick			VT	USA					X					X				X	X			X			X
Whipps			NY	USA										X	X	X	X		X							X																							X
Edson			PA	USA										X	X	X	X		X							X																							X
Total					1	1	1	2	22	5	1	6	5	19	3	3	24	35	29	30	3	22	1	2	14	3	1	1	38	12	3	1	1	1	8	1	1	1	1	1	1	2	11	2	1	2	1	2	16
[truncated: 62 more columns]
